# Supplementary material for: Circulating Tumour Cell Associated MicroRNA Profiles Change during Chemoradiation and Are Predictive of Response in Locally Advanced Rectal Cancer
Source: Cancers (Basel). 2023 Aug 20;15(16):4184. doi: 10.3390/cancers15164184 (PMC10452825; doi:10.3390/cancers15164184)
Supplement: Supplementary file 1 [file cancers-15-04184-s001.zip]

Archive with 1 entries (1 files):
- cancers-2491644-supplementary.pdf
